# Supplementary material for: Evaluation of Arthrobacter aurescens Strain TC1 as Bioaugmentation Bacterium in Soils Contaminated with the Herbicidal Substance Terbuthylazine
Source: PLoS One. 2015 Dec 14;10(12):e0144978. doi: 10.1371/journal.pone.0144978 (PMC4684385; doi:10.1371/journal.pone.0144978)
Supplement: S1 Table — (XLSX) [file pone.0144978.s003.xlsx]

## Sheet: specific TBA degradation rates
	Nitrogen source in growth mediuma
	ATZ	AMN	URE	NIT
	2.51e-13	1.82e-13	7.71e-14	8.7e-14
	1.265e-13	1.705e-13	6.1e-14	9.4e-14
		1.44e-13
		1.34e-13
		5.36e-13
independent replicates	2	5	2	2
means	1.89e-13	2.33e-13	6.91e-14	9.05e-14
SD	8.13e-14	8.8e-14	1.14e-14	4.95e-15
aATZ-Atrazine, AMN-Ammonium, URE-Ureia, NIT-Nitrate

## Sheet: specific ATZ degradation rates
	Nitrogen source in growth mediuma
	ATZ	AMN	URE	NIT
	5.84e-13	1.07e-12	5.6e-13	1.14e-12
	2.51e-13	4.995e-13	2.6e-13	7.3e-13
		9.77e-13
		9.81e-13
		1.35e-12
independent replicates	2	5	2	2
means	4.18e-13	9.76e-13	4.1e-13	9.35e-13
SD	2.35e-13	3.06e-13	2.12e-13	2.9e-13
aATZ-Atrazine, AMN-Ammonium, URE-Ureia, NIT-Nitrate
